# Supplementary material for: Symptomatic Benign Prostatic Hyperplasia with Suppressed Epigenetic Regulator HOXB13 Shows a Lower Incidence of Prostate Cancer Development
Source: Cancers (Basel). 2024 Jan 2;16(1):213. doi: 10.3390/cancers16010213 (PMC10778073; doi:10.3390/cancers16010213)
Supplement: Supplementary file 1 [file cancers-16-00213-s001.zip]

Archive with 1 entries (1 files):
- cancers-2786514-supplementary.pdf
